# Supplementary material for: Human papillomavirus prevalence and genotype distribution among 30,147 screened women and 3,362 cervical cancer patients in China: a retrospective study
Source: Virol J. 2025 Oct 10;22:323. doi: 10.1186/s12985-025-02943-z (PMC12512415; doi:10.1186/s12985-025-02943-z)
Supplement: Supplementary file 1 — Supplementary Material 1 [file 12985_2025_2943_MOESM1_ESM.xlsx]

## Sheet: Sheet1
Table S1. Annual cervical cancer screening results and detection rates (2021-2023)
Results	2021(n, %)	2022(n, %)	2023(n, %)	Total (n, %)
CC	7 (0.04)	19 (0.04)	5 (0.02)	31 (0.03)
HSIL	37 (0.20)	183 (0.35)	60 (0.23)	280 (0.29)
LSIL	576 (3.10)	1812 (3.44)	999 (3.78)	3387 (3.47)
CI	3244 (17.48)	5244 (9.95)	2473 (9.35)	10961 (11.22)
OA	681 (3.67)	1303 (2.47)	724 (2.74)	2708 (2.77)
Normal	14009 (75.50)	44135 (83.75)	22175 (83.88)	80319 (82.22)
Total	18554 (100.00)	52696 (100.00)	26436 (100.00)	97686 (100.00)
