# Supplementary material for: Human papillomavirus prevalence and genotype distribution among 30,147 screened women and 3,362 cervical cancer patients in China: a retrospective study
Source: Virol J. 2025 Oct 10;22:323. doi: 10.1186/s12985-025-02943-z (PMC12512415; doi:10.1186/s12985-025-02943-z)
Supplement: Supplementary file 2 — Supplementary Material 2 [file 12985_2025_2943_MOESM2_ESM.xlsx]

## Sheet: Sheet1
Table S11. Age-Related distribution of HPV genotypes in HPV-positive ADC cases
17 HR_HPV genotypes	≤35 (n, %)	36-40 (n, %)	41-45 (n, %)	46-50 (n, %)	51-55 (n, %)	56-60 (n, %)	61-65 (n, %)	66-70 (n, %)	71-75 (n, %)	≥76 (n, %)	Total (n, %)
HPV16	8 (80.00)	5 (41.67)	21 (58.33)	17 (50.00)	13 (46.43)	7 (38.89)	5 (35.71)	3 (42.86)	5 (71.43)	3 (75.00)	87 (51.18)
HPV18	1 (10.00)	7 (58.33)	11 (30.56)	17 (50.00)	13 (46.43)	9 (50.00)	5 (35.71)	4 (57.14)	0 (0.00)	0 (0.00)	67 (39.41)
HPV31	0 (0.00)	0 (0.00)	1 (2.78)	0 (0.00)	0 (0.00)	0 (0.00)	0 (0.00)	0 (0.00)	0 (0.00)	0 (0.00)	1 (0.59)
HPV33	0 (0.00)	0 (0.00)	0 (0.00)	0 (0.00)	0 (0.00)	0 (0.00)	0 (0.00)	0 (0.00)	0 (0.00)	0 (0.00)	0 (0.00)
HPV35	0 (0.00)	0 (0.00)	0 (0.00)	0 (0.00)	0 (0.00)	0 (0.00)	1 (7.14)	0 (0.00)	0 (0.00)	0 (0.00)	1 (0.59)
HPV39	0 (0.00)	0 (0.00)	0 (0.00)	0 (0.00)	0 (0.00)	0 (0.00)	0 (0.00)	0 (0.00)	0 (0.00)	0 (0.00)	0 (0.00)
HPV45	1 (10.00)	0 (0.00)	3 (8.33)	0 (0.00)	2 (7.14)	0 (0.00)	1 (7.14)	0 (0.00)	1 (14.29)	0 (0.00)	8 (4.71)
HPV51	0 (0.00)	0 (0.00)	0 (0.00)	0 (0.00)	0 (0.00)	0 (0.00)	0 (0.00)	0 (0.00)	0 (0.00)	0 (0.00)	0 (0.00)
HPV52	0 (0.00)	0 (0.00)	0 (0.00)	0 (0.00)	0 (0.00)	1 (5.56)	1 (7.14)	0 (0.00)	0 (0.00)	0 (0.00)	2 (1.18)
HPV53	0 (0.00)	0 (0.00)	0 (0.00)	0 (0.00)	0 (0.00)	0 (0.00)	0 (0.00)	0 (0.00)	0 (0.00)	1 (25.00)	1 (0.59)
HPV56	0 (0.00)	0 (0.00)	0 (0.00)	0 (0.00)	0 (0.00)	0 (0.00)	0 (0.00)	0 (0.00)	0 (0.00)	0 (0.00)	0 (0.00)
HPV58	0 (0.00)	0 (0.00)	0 (0.00)	0 (0.00)	0 (0.00)	0 (0.00)	0 (0.00)	0 (0.00)	0 (0.00)	0 (0.00)	0 (0.00)
HPV59	0 (0.00)	0 (0.00)	0 (0.00)	0 (0.00)	0 (0.00)	0 (0.00)	0 (0.00)	0 (0.00)	1 (14.29)	0 (0.00)	1 (0.59)
HPV66	0 (0.00)	0 (0.00)	0 (0.00)	0 (0.00)	0 (0.00)	0 (0.00)	0 (0.00)	0 (0.00)	0 (0.00)	0 (0.00)	0 (0.00)
HPV68	0 (0.00)	0 (0.00)	0 (0.00)	0 (0.00)	0 (0.00)	1 (5.56)	1 (7.14)	0 (0.00)	0 (0.00)	0 (0.00)	2 (1.18)
HPV73	0 (0.00)	0 (0.00)	0 (0.00)	0 (0.00)	0 (0.00)	0 (0.00)	0 (0.00)	0 (0.00)	0 (0.00)	0 (0.00)	0 (0.00)
HPV82	0 (0.00)	0 (0.00)	0 (0.00)	0 (0.00)	0 (0.00)	0 (0.00)	0 (0.00)	0 (0.00)	0 (0.00)	0 (0.00)	0 (0.00)
Total of sigle HPV+ ADC	10	12	36	34	28	18	14	7	7	4	170
