# Supplementary material for: Human papillomavirus prevalence and genotype distribution among 30,147 screened women and 3,362 cervical cancer patients in China: a retrospective study
Source: Virol J. 2025 Oct 10;22:323. doi: 10.1186/s12985-025-02943-z (PMC12512415; doi:10.1186/s12985-025-02943-z)
Supplement: Supplementary file 3 — Supplementary Material 3 [file 12985_2025_2943_MOESM3_ESM.xlsx]

## Sheet: Sheet1
Table S9. Distribution of different age categories in HPV-positive and HPV-negative ADC cases
ADC Age Groups	HPV+ ADC (n, %)	HPV- ADC (n, %)
≤35	13 (6.25)	3 (2.14)
36-40	18 (8.65)	3 (2.14)
41-45	42 (20.19)	16 (11.43)
46-50	44 (21.15)	27 (19.29)
51-55	34 (16.35)	22 (15.71)
56-60	22 (10.58)	24 (17.14)
61-65	14 (6.73)	11 (7.86)
66-70	9 (4.33)	18 (12.86)
71-75	7 (3.37)	7 (5.00)
≥76	5 (2.40)	9 (6.43)
Total	208 (100.00)	140 (100.00)
