# Supplementary material for: Human papillomavirus prevalence and genotype distribution among 30,147 screened women and 3,362 cervical cancer patients in China: a retrospective study
Source: Virol J. 2025 Oct 10;22:323. doi: 10.1186/s12985-025-02943-z (PMC12512415; doi:10.1186/s12985-025-02943-z)
Supplement: Supplementary file 4 — Supplementary Material 4 [file 12985_2025_2943_MOESM4_ESM.xlsx]

## Sheet: Sheet1
Table S10. Age-Related distribution of HPV genotypes in HPV-positive SCC cases
17 HR-HPV genotypes	<31 (n, %)	31-35 (n, %)	36-40 (n, %)	41-45 (n, %)	46-50 (n, %)	51-55 (n, %)	56-60 (n, %)	61-65 (n, %)	66-70 (n, %)	71-75 (n, %)	76-80 (n, %)	>80 (n, %)	Total (n, %)
HPV16	41 (83.67)	88 (86.27)	127 (83.01)	235 (81.60)	315 (74.47)	314 (73.02)	233 (69.55)	148 (66.67)	97 (53.01)	56 (52.83)	37 (53.62)	15 (37.50)	1706 (71.08)
HPV18	5 (10.20)	3 (2.94)	7 (4.58)	18 (6.25)	42 (9.93)	42 (9.77)	20 (5.97)	16 (7.21)	14 (7.65)	3 (2.83)	1 (1.45)	1 (2.50)	172 (7.17)
HPV31	1 (2.04)	1 (0.98)	1 (0.65)	9 (3.13)	10 (2.36)	18 (4.19)	10 (2.99)	10 (4.50)	12 (6.56)	9 (8.49)	2 (2.90)	1 (2.50)	84 (3.50)
HPV33	2 (4.08)	4 (3.92)	8 (5.23)	5 (1.74)	11 (2.60)	5 (1.16)	14 (4.18)	7 (3.15)	11 (6.01)	4 (3.77)	0 (0.00)	2 (5.00)	73 (3.04)
HPV35	0 (0.00)	1 (0.98)	1 (0.65)	1 (0.35)	3 (0.71)	3 (0.70)	1 (0.30)	0 (0.00)	1 (0.55)	0 (0.00)	0 (0.00)	0 (0.00)	11 (0.46)
HPV39	0 (0.00)	1 (0.98)	1 (0.65)	1 (0.35)	2 (0.47)	4 (0.93)	0 (0.00)	0 (0.00)	1 (0.55)	2 (1.89)	1 (1.45)	0 (0.00)	13 (0.54)
HPV45	0 (0.00)	2 (1.96)	1 (0.65)	5 (1.74)	4 (0.95)	6 (1.40)	4 (1.19)	2 (0.90)	0 (0.00)	0 (0.00)	1 (1.45)	0 (0.00)	25 (1.04)
HPV51	0 (0.00)	0 (0.00)	0 (0.00)	1 (0.35)	1 (0.24)	1 (0.23)	1 (0.30)	2 (0.90)	0 (0.00)	1 (0.94)	1 (1.45)	0 (0.00)	8 (0.33)
HPV52	0 (0.00)	1 (0.98)	3 (1.96)	2 (0.69)	7 (1.65)	7 (1.63)	8 (2.39)	5 (2.25)	13 (7.10)	10 (9.43)	6 (8.70)	7 (17.50)	69 (2.88)
HPV53	0 (0.00)	0 (0.00)	0 (0.00)	0 (0.00)	0 (0.00)	1 (0.23)	2 (0.60)	1 (0.45)	0 (0.00)	0 (0.00)	0 (0.00)	1 (2.50)	5 (0.21)
HPV56	0 (0.00)	1 (0.98)	1 (0.65)	0 (0.00)	1 (0.24)	3 (0.70)	1 (0.30)	1 (0.45)	2 (1.09)	0 (0.00)	0 (0.00)	0 (0.00)	10 (0.42)
HPV58	0 (0.00)	0 (0.00)	0 (0.00)	4 (1.39)	13 (3.07)	16 (3.72)	26 (7.76)	20 (9.01)	18 (9.84)	15 (14.15)	18 (26.09)	11 (27.50)	141 (5.88)
HPV59	0 (0.00)	0 (0.00)	3 (1.96)	3 (1.04)	7 (1.65)	6 (1.40)	8 (2.39)	6 (2.70)	7 (3.83)	4 (3.77)	1 (1.45)	1 (2.50)	46 (1.92)
HPV66	0 (0.00)	0 (0.00)	0 (0.00)	0 (0.00)	1 (0.24)	1 (0.23)	3 (0.90)	3 (1.35)	2 (1.09)	0 (0.00)	0 (0.00)	0 (0.00)	10 (0.42)
HPV68	0 (0.00)	0 (0.00)	0 (0.00)	1 (0.35)	1 (0.24)	1 (0.23)	0 (0.00)	0 (0.00)	1 (0.55)	1 (0.94)	0 (0.00)	0 (0.00)	5 (0.21)
HPV73	0 (0.00)	0 (0.00)	0 (0.00)	2 (0.69)	3 (0.71)	2 (0.47)	1 (0.30)	1 (0.45)	1 (0.55)	0 (0.00)	0 (0.00)	1 (2.50)	11 (0.46)
HPV82	0 (0.00)	0 (0.00)	0 (0.00)	1 (0.35)	2 (0.47)	0 (0.00)	3 (0.90)	0 (0.00)	3 (1.64)	1 (0.94)	1 (1.45)	0 (0.00)	11 (0.46)
Total of sigle HPV+ SCC	49	102	153	288	423	430	335	222	183	106	69	40	2400
