# Supplementary material for: Human papillomavirus prevalence and genotype distribution among 30,147 screened women and 3,362 cervical cancer patients in China: a retrospective study
Source: Virol J. 2025 Oct 10;22:323. doi: 10.1186/s12985-025-02943-z (PMC12512415; doi:10.1186/s12985-025-02943-z)
Supplement: Supplementary file 5 — Supplementary Material 5 [file 12985_2025_2943_MOESM5_ESM.xlsx]

## Sheet: Sheet1
Table S3. Detection rates of cervical disease categories in single and multiple HR-HPV and LR-HPV infections
HPV results	17 HR-HPV-Single (n, %)	17 HR-HPV-Multiple (n, %)	p value	10 LR-HPV-Single (n, %)	10 LR-HPV-Multiple (n, %)	p value
CC	16 (0.71)	4 (0.45)	>0.05	0 (0.00)	0 (0.00)	-
HSIL	109 (4.85)	58 (6.47)	>0.05	0 (0.00)	0 (0.00)	-
LSIL	139 (6.18)	109 (12.17)	<0.05	7 (3.38)	0 (0.00)	>0.05
CI	508 (22.60)	251 (28.01)	<0.05	20 (9.66)	4 (18.18)	>0.05
OA	450 (20.02)	95 (10.60)	<0.05	7 (3.38)	0 (0.00)	>0.05
Normal	1026 (45.64)	379 (42.30)	>0.05	173 (83.57)	18 (81.82)	>0.05
Total	2248 (100.00)	896 (100.00)	-	207 (100.00)	22 (100.00)	-
