# Supplementary material for: Human papillomavirus prevalence and genotype distribution among 30,147 screened women and 3,362 cervical cancer patients in China: a retrospective study
Source: Virol J. 2025 Oct 10;22:323. doi: 10.1186/s12985-025-02943-z (PMC12512415; doi:10.1186/s12985-025-02943-z)
Supplement: Supplementary file 6 — Supplementary Material 6 [file 12985_2025_2943_MOESM6_ESM.xlsx]

## Sheet: Sheet1
Table S2. Age-specific distribution of cervical cancer screening results (2021-2023)
Results	35-39 (n, %)	40-44 (n, %)	45-49 (n, %)	50-54 (n, %)	55-59 (n, %)	60-64 (n, %)	Total (n, %)
CC	0 (0.00)	4 (0.02 )	3 (0.02)	4 (0.02)	12 (0.07)	8 (0.12)	31 (0.03 )
HSIL	55 (0.31)	78 (0.43)	28 (0.18)	53 (0.25)	43 (0.23)	23 (0.36)	280 (0.29 )
LSIL	327 (1.86)	515 (2.82)	592 (3.87)	916 (4.24)	759 (4.11)	278 (4.31)	3387 (3.47 )
CI	1930 (10.95)	1966 (10.78)	1710 (11.17)	2470 (11.43)	2152 (11.66)	733 (11.36)	10961 (11.22 )
OA	308 (1.75)	539 (2.96)	639 (4.18)	646 (2.99)	433 (2.35)	143 (2.22)	2708 (2.77 )
Normal	15000 (85.13)	15134 (82.99)	12333 (80.58)	17527 (81.08)	15059 (81.59)	5266 (81.63)	80319 (82.22 )
Total	17620 (100.00)	18236 (100.00)	15305 (100.00)	21616 (100.00)	18458 (100.00)	6451 (100.00)	97686 (100.00)
