# Supplementary material for: Human papillomavirus prevalence and genotype distribution among 30,147 screened women and 3,362 cervical cancer patients in China: a retrospective study
Source: Virol J. 2025 Oct 10;22:323. doi: 10.1186/s12985-025-02943-z (PMC12512415; doi:10.1186/s12985-025-02943-z)
Supplement: Supplementary file 7 — Supplementary Material 7 [file 12985_2025_2943_MOESM7_ESM.xlsx]

## Sheet: Sheet1
Table S5. Distribution of HPV genotypes across different age groups in the HPV detection population
HPV results		35-39 (n, %)	40-44 (n, %)	45-49 (n, %)	50-54 (n, %)	55-59 (n, %)	60-64 (n, %)	Total (n, %)
HPV+	17 HR-HPV (Single)	420 (7.01)	441 (7.05)	358 (7.28)	430 (6.80)	433 (8.59)	166 (10.17)	2248 (7.46)
	10 LR-HPV (Single)	20 (0.33)	39 (0.62)	27 (0.55)	59 (0.93)	44 (0.87)	18 (1.10)	207 (0.69)
	17 HR-HPV (Multiple)	123 (2.05)	114 (1.82)	121 (2.46)	219 (3.47)	232 (4.61)	87 (5.33)	896 (2.97)
	10 LR-HPV (Multiple)	1 (0.02)	3 (0.05)	2 (0.04)	6 (0.09)	6 (0.12)	4 (0.25)	22 (0.07)
	Total	564 (9.42)	597 (9.55)	508 (10.33)	714 (11.30)	715 (14.19)	275 (16.85)	3373 (11.19)
HPV-		5425 (90.58)	5656 (90.45)	4408 (89.67)	5605 (88.70)	4323 (85.81)	1357 (83.15)	26774 (88.81)
Total		5989 (100.00)	6253 (100.00)	4916 (100.00)	6319 (100.00)	5038 (100.00)	1632 (100.00)	30147 (100.00)
