# Supplementary material for: Human papillomavirus prevalence and genotype distribution among 30,147 screened women and 3,362 cervical cancer patients in China: a retrospective study
Source: Virol J. 2025 Oct 10;22:323. doi: 10.1186/s12985-025-02943-z (PMC12512415; doi:10.1186/s12985-025-02943-z)
Supplement: Supplementary file 8 — Supplementary Material 8 [file 12985_2025_2943_MOESM8_ESM.xlsx]

## Sheet: Sheet1
Table S4. Distribution of HPV single genotype in cervical screening results among HPV detection population
HPV genotypes		CC (n, %)	HSIL (n, %)	LSIL (n, %)	CI (n, %)	OA (n, %)	Normal (n, %)	Total (n, %)
17 HR-HPV-Single	HPV16	11 (52.38)	49 (27.37)	18 (1.40)	95 (2.67)	9 (0.63)	45 (0.19)	227 (0.75)
	HPV18	3 (14.29)	1 (0.56)	10 (0.78)	42 (1.18)	3 (0.21)	28 (0.12)	87 (0.29)
	HPV26	2 (9.52)	2 (1.12)	0 (0.00)	2 (0.06)	2 (0.14)	3 (0.01)	11 (0.04)
	HPV31	0 (0.00)	9 (5.03)	2 (0.16)	23 (0.65)	18 (1.25)	35 (0.15)	87 (0.29)
	HPV33	0 (0.00)	6 (3.35)	10 (0.78)	20 (0.56)	19 (1.32)	51 (0.22)	106 (0.35)
	HPV35	0 (0.00)	4 (2.23)	4 (0.31)	15 (0.42)	14 (0.97)	21 (0.09)	58 (0.19)
	HPV39	0 (0.00)	0 (0.00)	4 (0.31)	21 (0.59)	39 (2.71)	73 (0.31)	137 (0.45)
	HPV45	0 (0.00)	0 (0.00)	2 (0.16)	2 (0.06)	9 (0.63)	16 (0.07)	29 (0.10)
	HPV51	0 (0.00)	8 (4.47)	8 (0.62)	29 (0.82)	47 (3.26)	50 (0.21)	142 (0.47)
	HPV52	0 (0.00)	8 (4.47)	29 (2.25)	98 (2.76)	116 (8.06)	254 (1.07)	505 (1.68)
	HPV53	0 (0.00)	0 (0.00)	13 (1.01)	41 (1.15)	33 (2.29)	106 (0.45)	193 (0.64)
	HPV56	0 (0.00)	2 (1.12)	3 (0.23)	15 (0.42)	9 (0.63)	56 (0.24)	85 (0.28)
	HPV58	0 (0.00)	20 (11.17)	24 (1.86)	52 (1.46)	72 (5.00)	126 (0.53)	294 (0.98)
	HPV59	0 (0.00)	0 (0.00)	4 (0.31)	10 (0.28)	9 (0.63)	50 (0.21)	73 (0.24)
	HPV66	0 (0.00)	0 (0.00)	5 (0.39)	17 (0.48)	22 (1.53)	37 (0.16)	81 (0.27)
	HPV68	0 (0.00)	0 (0.00)	3 (0.23)	21 (0.59)	27 (1.88)	73 (0.31)	124 (0.41)
	HPV82	0 (0.00)	0 (0.00)	0 (0.00)	5 (0.14)	2 (0.14)	2 (0.01)	9 (0.03)
10 LR-HPV-Single	HPV6	0 (0.00)	0 (0.00)	1 (0.08)	2 (0.06)	0 (0.00)	11 (0.05)	14 (0.05)
	HPV11	0 (0.00)	0 (0.00)	2 (0.16)	1 (0.03)	0 (0.00)	10 (0.04)	13 (0.04)
	HPV40	0 (0.00)	0 (0.00)	0 (0.00)	1 (0.03)	1 (0.07)	10 (0.04)	12 (0.04)
	HPV42	0 (0.00)	0 (0.00)	1 (0.08)	5 (0.14)	0 (0.00)	51 (0.22)	57 (0.19)
	HPV43	0 (0.00)	0 (0.00)	0 (0.00)	1 (0.03)	2 (0.14)	26 (0.11)	29 (0.10)
	HPV44	0 (0.00)	0 (0.00)	0 (0.00)	2 (0.06)	1 (0.07)	29 (0.12)	32 (0.11)
	HPV55	0 (0.00)	0 (0.00)	0 (0.00)	0 (0.00)	0 (0.00)	0 (0.00)	0 (0.00)
	HPV61	0 (0.00)	0 (0.00)	0 (0.00)	0 (0.00)	0 (0.00)	0 (0.00)	0 (0.00)
	HPV81	0 (0.00)	0 (0.00)	3 (0.23)	8 (0.22)	3 (0.21)	34 (0.14)	48 (0.16)
	HPV83	0 (0.00)	0 (0.00)	0 (0.00)	0 (0.00)	0 (0.00)	2 (0.01)	2 (0.01)
Total of HPV detection population		21	179	1290	3557	1440	23660	30147
