# Supplementary material for: Human papillomavirus prevalence and genotype distribution among 30,147 screened women and 3,362 cervical cancer patients in China: a retrospective study
Source: Virol J. 2025 Oct 10;22:323. doi: 10.1186/s12985-025-02943-z (PMC12512415; doi:10.1186/s12985-025-02943-z)
Supplement: Supplementary file 9 — Supplementary Material 9 [file 12985_2025_2943_MOESM9_ESM.xlsx]

## Sheet: Sheet1
Table S6. Distribution of HPV single genotype across different age groups in HPV detection population
HPV genptypes		35-39 (n, %)	40-44 (n, %)	45-49 (n, %)	50-54 (n, %)	55-59 (n, %)	60-64 (n, %)	Total (n, %)
17 HR-HPV-Single	HPV16	43 (0.72)	50 (0.80)	42 (0.85)	41 (0.65)	30 (0.60)	21 (1.29)	227 (0.75)
	HPV18	11 (0.18)	18 (0.29)	9 (0.18)	27 (0.43)	13 (0.26)	9 (0.55)	87 (0.29)
	HPV26	1 (0.02)	2 (0.03)	0 (0.00)	1 (0.02)	6 (0.12)	1 (0.06)	11 (0.04)
	HPV31	20 (0.33)	19 (0.30)	12 (0.24)	16 (0.25)	19 (0.38)	1 (0.06)	87 (0.29)
	HPV33	25 (0.42)	13 (0.21)	23 (0.47)	15 (0.24)	23 (0.46)	7 (0.43)	106 (0.35)
	HPV35	7 (0.12)	4 (0.06)	17 (0.35)	12 (0.19)	15 (0.30)	3 (0.18)	58 (0.19)
	HPV39	29 (0.48)	29 (0.46)	21 (0.43)	24 (0.38)	25 (0.50)	9 (0.55)	137 (0.45)
	HPV45	7 (0.12)	7 (0.11)	2 (0.04)	5 (0.08)	7 (0.14)	1 (0.06)	29 (0.10)
	HPV51	29 (0.48)	30 (0.48)	22 (0.45)	25 (0.40)	23 (0.46)	13 (0.80)	142 (0.47)
	HPV52	97 (1.62)	92 (1.47)	95 (1.93)	93 (1.47)	101 (2.00)	27 (1.65)	505 (1.68)
	HPV53	17 (0.28)	42 (0.67)	28 (0.57)	46 (0.73)	46 (0.91)	14 (0.86)	193 (0.64)
	HPV56	16 (0.27)	16 (0.26)	12 (0.24)	12 (0.19)	21 (0.42)	8 (0.49)	85 (0.28)
	HPV58	55 (0.92)	57 (0.91)	36 (0.73)	57 (0.90)	58 (1.15)	31 (1.90)	294 (0.98)
	HPV59	19 (0.32)	15 (0.24)	9 (0.18)	11 (0.17)	14 (0.28)	5 (0.31)	73 (0.24)
	HPV66	19 (0.32)	20 (0.32)	9 (0.18)	18 (0.28)	12 (0.24)	3 (0.18)	81 (0.27)
	HPV68	22 (0.37)	25 (0.40)	21 (0.43)	25 (0.40)	18 (0.36)	13 (0.80)	124 (0.41)
	HPV82	3 (0.05)	2 (0.03)	0 (0.00)	2 (0.03)	2 (0.04)	0 (0.00)	9 (0.03)
10 LR-HPV-Single	HPV6	4 (0.07)	2 (0.03)	1 (0.02)	4 (0.06)	1 (0.02)	2 (0.12)	14 (0.05)
	HPV11	1 (0.02)	3 (0.05)	1 (0.02)	3 (0.05)	1 (0.02)	4 (0.25)	13 (0.04)
	HPV40	1 (0.02)	4 (0.06)	2 (0.04)	3 (0.05)	1 (0.02)	1 (0.06)	12 (0.04)
	HPV42	2 (0.03)	11 (0.18)	7 (0.14)	14 (0.22)	18 (0.36)	5 (0.31)	57 (0.19)
	HPV43	3 (0.05)	3 (0.05)	5 (0.10)	8 (0.13)	10 (0.20)	0 (0.00)	29 (0.10)
	HPV44	5 (0.08)	6 (0.10)	3 (0.06)	7 (0.11)	9 (0.18)	2 (0.12)	32 (0.11)
	HPV55	0 (0.00)	0 (0.00)	0 (0.00)	0 (0.00)	0 (0.00)	0 (0.00)	0 (0.00)
	HPV61	0 (0.00)	0 (0.00)	0 (0.00)	0 (0.00)	0 (0.00)	0 (0.00)	0 (0.00)
	HPV81	4 (0.07)	10 (0.16)	8 (0.16)	20 (0.32)	4 (0.08)	2 (0.12)	48 (0.16)
	HPV83	0 (0.00)	0 (0.00)	0 (0.00)	0 (0.00)	0 (0.00)	2 (0.12)	2 (0.01)
Total of HPV detection population		5989	6253	4916	6319	5038	1632	30147
