# Supplementary material for: Human papillomavirus prevalence and genotype distribution among 30,147 screened women and 3,362 cervical cancer patients in China: a retrospective study
Source: Virol J. 2025 Oct 10;22:323. doi: 10.1186/s12985-025-02943-z (PMC12512415; doi:10.1186/s12985-025-02943-z)
Supplement: Supplementary file 10 — Supplementary Material 10 [file 12985_2025_2943_MOESM10_ESM.xlsx]

## Sheet: Sheet1
Table S8. Distribution of different age categories in HPV-positive and HPV-negative SCC cases
SCC Age Groups	HPV+ SCC (n, %)	HPV- SCC (n, %)
<31	52 (1.86)	2 (0.91)
31-35	114 (4.08)	7 (3.20)
36-40	178 (6.37)	10 (4.57)
41-45	337 (12.06)	22 (10.05)
46-50	482 (17.25)	38 (17.35)
51-55	497 (17.78)	40 (18.26)
56-60	385 (13.77)	31 (14.16)
61-65	261 (9.34)	22 (10.05)
66-70	223 (7.98)	19 (8.68)
71-75	126 (4.51)	12 (5.48)
76-80	89 (3.18)	11 (5.02)
>80	51 (1.82)	5 (2.28)
Total	2795 (100.00)	219 (100.00)
