# Supplementary material for: Human papillomavirus prevalence and genotype distribution among 30,147 screened women and 3,362 cervical cancer patients in China: a retrospective study
Source: Virol J. 2025 Oct 10;22:323. doi: 10.1186/s12985-025-02943-z (PMC12512415; doi:10.1186/s12985-025-02943-z)
Supplement: Supplementary file 11 — Supplementary Material 11 [file 12985_2025_2943_MOESM11_ESM.xlsx]

## Sheet: Sheet1
Table S7. HPV positivity distribution among SCC and ADC samples
HPV results	Squamous cell carcinoma (n, %)	Adenocarcinoma (n, %)	Total (n, %)
HPV+	2795 (92.73)	208 (59.77)	3003 (89.32)
HPV-	219 (7.27)	140 (40.23)	359 (10.68)
Total	3014 (89.65)	348 (10.35)	3362 (100.00)
